# Supplementary material for: Hfq and RNase R Mediate rRNA Processing and Degradation in a Novel RNA Quality Control Process
Source: mBio. 2020 Oct 20;11(5):e02398-20. doi: 10.1128/mBio.02398-20 (PMC7587437; doi:10.1128/mBio.02398-20)
Supplement: TABLE S1 [file mBio.02398-20-st001.xlsx]

## Sheet: Sheet1
Table S1. Primers used in this work
Primer	Sequence (5’-3’)
hfq–confirm-1	CGGTCAAACAAGCTTATAACCC
hfq–confirm-2	GTGACGAAGAATTCCAGGTTGTTG
rnr–confirm-1	CTTGCCGATTTGGTTGAAGAGAATC
rnr–confirm-2	GGATAACCTGCGAAGGGAAGTACAC
