# Supplementary material for: Hfq and RNase R Mediate rRNA Processing and Degradation in a Novel RNA Quality Control Process
Source: mBio. 2020 Oct 20;11(5):e02398-20. doi: 10.1128/mBio.02398-20 (PMC7587437; doi:10.1128/mBio.02398-20)
Supplement: TABLE S2 [file mBio.02398-20-st002.xlsx]

## Sheet: Sheet1
Table S2. Oligonucleotide probes used in this work
Primer	Sequence (5’-3’)
16S	GCGTCAGTCTTCGTCCAGGG
17S 3’ (1)	TGTGTGAGCACTGCAAAGTACGCTTCTTTAAGGTAAGG
17S 5’ (1)	TTAAGAATCCGTATCTTCGAGTGCCCACA
23S	CCTACACGCTTAAACCGGGAC
pre-23S (2)	GGCGTTGTAAGGTTAA
(1) Leong V, Kent M, Jomaa A, Ortega J. 2013. Escherichia coli rimM and yjeQ null strains accumulate immature 30S subunits of similar structure and protein complement. RNA 19:789–802.
(2) Charollais J, Pflieger D, Vinh J, Dreyfus M, Iost I. 2003. The DEAD-box RNA helicase SrmB is involved in the assembly of 50S ribosomal subunits in Escherichia coli. Mol Microbiol 48:1253–65.
